# Supplementary material for: Genomic variant profiling in blast‐phase paediatric chronic myeloid leukaemia: Predisposing and driving alterations
Source: Br J Haematol. 2025 May 8;207(1):141–50. doi: 10.1111/bjh.20133 (PMC12234276; doi:10.1111/bjh.20133)
Supplement: Supplementary file 1 — Tables S1–S4. [file BJH-207-141-s001.zip]

Archive with 2 entries (2 files):
- bjh20133-sup-0001-Tables.docx
- bjh20133-sup-0002-TableS4.xlsx
