# Supplementary material for: Genomic variant profiling in blast‐phase paediatric chronic myeloid leukaemia: Predisposing and driving alterations
Source: Br J Haematol. 2025 May 8;207(1):141–50. doi: 10.1111/bjh.20133 (PMC12234276; doi:10.1111/bjh.20133)
Supplement: Supplementary file 1 — Tables S1–S4. [file BJH-207-141-s001.zip › bjh20133-sup-0002-TableS4.xlsx]

## Sheet: Table 4
		UPN																			Molecular function (e.g. https://www.uniprot.org/uniprotkb/Q13315/entry, https://www.omim.org/)
	gene	1	2	3	4	5	6	7	8	9	10	11	12	13	14	15	16	17	18	19	Actin-binding	Activator	Allosteric enzyme	Aminotransferase	Calmodulin-binding	Chloride channel	Developmental protein	Dioxygenase	DNA-binding	Glycosyltransferase	Glycosidase	Guanine-nucleotide releasing factor	Helicase	Hydrolase	Ion channel	Isomerase	Kinase	Ligand-gated ion channel	Ligase	Lyase	Metalloprotease	Monooxygenase	Motor protein	Multifunctional enzyme	Muscle protein	Myosin	Nuclease	Nucleotidyltransferase	Oxidoreductase
DNA damage repair (DDR)	ATM																												X								X
	CHEK2																																				X
	FANCM																												X				X	X
	HERC2
	NBN
	RAD54B																												X				X	X
	RECQL4																												X				X	X		X
	TP63																					X					X		X
recurrently affected genes	ABCC8
	CFTR																									X									X	X
	GALT																																															X
	HFE
	GJB2
	COCH
	MEI1
	LAMA2
	DNAH8																																										X
	CYP27A1																																									X							X
	CCDC34
	ATP2B4																								X
	MTRR																																																X
	FLG																										X
	STAC3
	CHST14
	NDUFS1																																																X
	SLC19A1
	GYS2																						X							X
	GFPT1																							X
	NOX3																																																X
	NR2E3																												X
	NPHP3
	BCKDHB																																																X
	CLCN1																									X									X
	CRELD1																																			X
	ROBO3																										X
	AMFR
	ADAMTS18																																	X							X
	BCHE																																	X
	SLC26A4
	MICU1
	WNT10A																										X
	CPXM2
	COG7
	NADSYN1																																						X
	HPS4																															X
	SLC35C1
	TCIRG1
	IRAK3
	FTCD																																							X				X
	CNGB3																																		X			X
	ALMS1
	ADAMTS13																																	X							X
	MYH2																				X				X																		X		X	X
	EPG5
	SORD																																																X
	SLC6A19
	MPO																																																X
	TRAF3IP1
	PKHD1L1
	MANBA																														X			X
	PRORP																																	X													X
	ALOX12B																											X								X				X									X
	BTD																																	X
	CFI																																	X
	HEXA																														X			X
	FAM161A
	SYNE4
[truncated: 66 more columns]
